# Supplementary material for: Seeds attached to refrigerated shipping containers represent a substantial risk of nonnative plant species introduction and establishment
Source: Sci Rep. 2020 Sep 14;10:15017. doi: 10.1038/s41598-020-71954-3 (PMC7490705; doi:10.1038/s41598-020-71954-3)
Supplement: Supplementary file 1 — Supplementary Tables [file 41598_2020_71954_MOESM5_ESM.xlsx]

## Sheet: Supplementary Info_Title Page
Title: Seeds attached to refrigerated shipping containers represent a substantial risk of nonnative plant species introduction and establishment
Authors: Rima D. Lucardi1*, Emily S. Bellis2, Chelsea E. Cunard3, Jarron K. Gravesande3#, Steven C. Hughes4, Lauren E. Whitehurst5#, Samantha J. Worthy5#, Kevin S. Burgess5, Travis D. Marsico3*
1United States Dept. of Agriculture, Forest Service, Southern Research Station, Athens, GA. 2Arkansas Bioscience Institute and Dept. of Computer Science, Arkansas State University, Jonesboro, AR. 3Dept. of Biological Sciences, Arkansas State University, Jonesboro, AR. 4The Herbarium at the University of Georgia, Dept. of Plant Biology, Athens, GA. 5Dept. of Biology, Columbus State University
*Corresponding authors: Rima D. Lucardi, rima.lucardi@usda.gov; Travis D. Marsico, tmarsico@astate.edu
#Present address: JKG Department of Plant Pathology, University of Georgia, Athens, GA, USA; LEW Department of Biology, University of Florida, Gainesville, FL, USA; SJW Department of Biology, University of Maryland, College Park, Maryland, USA.
ORCID: RDL (0000-0002-8851-2494), SJW (0000-0003-0414-2607), LEW (0000-0002-3317-0028), ESB (0000-0001-6066-1466), TDM (0000-0002-8422-8314)
Table S1. Refrigerated shipping container arrivals of our target agricultural commodity during two shipping seasons: Season 1 = 2015-2016 and Season 2 = 2016-2017.
Table S2. Sampled refrigerated shipping containers of our target agricultural commodity during two shipping seasons: Season 1 = 2015-2016 and Season 2 = 2016-2017.
Table S3. Originally sorted morphotypes and reconciled morphological taxon identifications.
Table S4. Germination and survival data for all taxa subjected to these trials.
Table S5. Annotated data of the occurrence of Saccharum spontaneum in the USA, derived from imaged herbarium specimen data found on the Symbiota platform through the SERNEC Portal (www.sernecportal.org).

## Sheet: Table S1
Table S1. Refrigerated shipping container arrivals of our target agricultural commodity during two shipping seasons: Season 1 = 2015-2016 and Season 2 = 2016-2017.
season	date	containers
1	2015-08-09	55
1	2015-08-16	62
1	2015-08-23	56
1	2015-08-30	99
1	2015-09-06	96
1	2015-09-13	53
1	2015-09-20	54
1	2015-09-27	46
1	2015-10-04	76
1	2015-10-11	107
1	2015-10-18	96
1	2015-10-25	93
1	2015-11-01	70
1	2015-11-08	27
1	2015-11-15	71
1	2015-11-22	82
1	2015-11-29	103
1	2015-12-06	92
1	2015-12-13	53
1	2015-12-20	46
1	2015-12-27	81
1	2016-01-03	59
1	2016-01-10	87
1	2016-01-17	71
1	2016-01-24	64
1	2016-01-31	9
1	2016-02-07	11
1	2016-02-14	11
1	2016-02-21	14
1	2016-02-28	14
2	2016-07-25	9
2	2016-07-31	10
2	2016-08-07	6
2	2016-08-10	2
2	2016-08-10	3
2	2016-08-12	20
2	2016-08-14	19
2	2016-08-19	20
2	2016-08-19	10
2	2016-08-21	36
2	2016-08-21	3
2	2016-08-23	22
2	2016-08-24	5
2	2016-08-26	31
2	2016-08-26	10
2	2016-08-26	4
2	2016-08-28	1
2	2016-08-28	4
2	2016-08-28	8
2	2016-08-30	2
2	2016-08-30	1
2	2016-08-30	17
2	2016-08-31	8
2	2016-08-31	5
2	2016-09-02	9
2	2016-09-02	5
2	2016-09-02	11
2	2016-09-04	23
2	2016-09-04	4
2	2016-09-04	9
2	2016-09-06	2
2	2016-09-06	4
2	2016-09-09	18
2	2016-09-09	13
2	2016-09-09	8
2	2016-09-11	8
2	2016-09-11	8
2	2016-09-12	21
2	2016-09-13	15
2	2016-09-14	2
2	2016-09-16	24
2	2016-09-16	7
2	2016-09-16	6
2	2016-09-16	1
2	2016-09-23	34
2	2016-09-23	4
2	2016-09-23	3
2	2016-09-25	3
2	2016-09-26	8
2	2016-09-28	13
2	2016-09-28	2
2	2016-09-30	34
2	2016-09-30	12
2	2016-10-02	37
2	2016-10-02	3
2	2016-10-02	1
2	2016-10-07	44
2	2016-10-07	13
2	2016-10-07	2
2	2016-10-09	7
2	2016-10-09	3
2	2016-10-17	6
2	2016-10-17	3
2	2016-10-17	17
2	2016-10-17	18
2	2016-10-17	3
2	2016-10-17	3
2	2016-10-17	7
2	2016-10-17	20
2	2016-10-21	24
2	2016-10-24	4
2	2016-10-24	8
2	2016-10-24	1
2	2016-10-24	10
2	2016-10-28	25
2	2016-10-28	3
2	2016-10-30	3
2	2016-10-31	15
2	2016-11-01	15
2	2016-11-02	16
2	2016-11-03	11
2	2016-11-04	37
2	2016-11-04	3
2	2016-11-07	7
2	2016-11-09	8
2	2016-11-10	8
2	2016-11-10	11
2	2016-11-10	5
2	2016-11-10	20
2	2016-11-11	38
2	2016-11-16	5
2	2016-11-18	46
2	2016-11-18	4
2	2016-11-18	20
2	2016-11-18	5
2	2016-11-23	8
2	2016-11-23	4
2	2016-11-25	3
2	2016-11-25	42
2	2016-12-01	2
2	2016-12-02	36
2	2016-12-02	7
2	2016-12-02	3
2	2016-12-06	14
2	2016-12-06	2
2	2016-12-06	10
2	2016-12-06	6
2	2016-12-09	11
2	2016-12-09	5
2	2016-12-10	4
2	2016-12-16	18
2	2016-12-16	7
2	2016-12-16	3
2	2016-12-19	12
2	2016-12-21	3
2	2016-12-23	3
2	2016-12-23	7
2	2016-12-23	3
2	2016-12-23	10
2	2016-12-23	7
2	2016-12-29	2
2	2016-12-30	2
2	2017-01-02	10
2	2017-01-03	8
2	2017-01-04	11
2	2017-01-04	2
2	2017-01-05	17
2	2017-01-08	31
2	2017-01-08	8
2	2017-01-08	3
2	2017-01-09	5
2	2017-01-12	15
2	2017-01-12	4
2	2017-01-12	10
2	2017-01-13	17
2	2017-01-13	39
2	2017-01-15	35
2	2017-01-15	6
2	2017-01-15	10
2	2017-01-15	17
2	2017-01-17	5
2	2017-01-17	6
2	2017-01-20	15
2	2017-01-20	1
2	2017-01-20	26
2	2017-01-20	3
2	2017-01-20	5
2	2017-01-25	6
2	2017-01-27	28
2	2017-01-27	20
2	2017-01-28	28
2	2017-01-31	5
2	2017-02-03	26
2	2017-02-03	20
2	2017-02-03	6
2	2017-02-03	2
2	2017-02-03	19
2	2017-02-03	5
2	2017-02-07	8
2	2017-02-08	7
2	2017-02-11	15
2	2017-02-11	19
2	2017-02-11	3
2	2017-02-14	2
2	2017-02-17	15
2	2017-02-17	4
2	2017-02-17	2
2	2017-02-17	13
2	2017-02-22	2
2	2017-02-24	1
2	2017-02-24	3
2	2017-02-24	3
2	2017-02-24	3
2	2017-03-02	3
2	2017-03-03	4
2	2017-03-10	2
2	2017-03-10	2

## Sheet: Table S2
Table S2. Sampled refrigerated shipping containers of our target agricultural commodity during two shipping seasons: Season 1 = 2015-2016 and Season 2 = 2016-2017.
season	date	containers_sampled	type_1	type_5	type_8	type_10
2	2016-08-15	34	217	3	90	0
2	2016-08-29	19	45	9	21	0
2	2016-09-13	30	133	5	197	4
2	2016-09-26	29	22	11	48	1
2	2016-10-17	30	150	6	90	6
2	2016-11-04	4	222	3	104	41
2	2016-11-14	46	969	0	205	32
2	2016-12-05	30	160	0	26	56
2	2016-12-14	16	29	0	77	6
2	2016-12-20	11	12	0	3	0
2	2017-01-13	9	28	0	45	4
2	2017-01-25	10	4	0	22	3
2	2017-02-08	23	47	1	70	17
2	2017-02-27	6	15	0	3	1
1	2015-08-13	9	138	0	0	0
1	2015-08-28	1	0	0	0	0
1	2015-09-08	25	131	1	0	0
1	2015-09-09	24	85	1	0	0
1	2015-09-25	3	15	1	1	0
1	2015-09-26	28	99	2	54	0
1	2015-10-09	14	34	0	20	0
1	2015-10-21	38	672	0	302	1
1	2015-11-06	20	2029	1	12	0
1	2015-11-19	20	56	0	9	0
1	2015-12-04	57	297	0	104	8
1	2015-12-14	25	214	4	32	8
1	2015-12-28	20	59	0	4	2
1	2016-01-22	25	65	0	83	25
1	2016-02-02	22	51	0	14	20

## Sheet: Table S3
Table S3. Originally sorted morphotypes and reconciled morphological taxon identifications.
Original morphotype number assigned when sorting	Final morphological taxon designation	Plant family	Plant subfamily, tribe or genus	Plant species	Morphological identification notes	Molecular identification notes (see Whitehurst et al. 2020)
Type 1	Taxon 1	Poaceae	Saccharum	Saccharum spontaneum	Jennifer Reed identified, Travis Marsico confirmed; also confirmed 17 July 2019. The key features here seem to be the sterile pedicels that are very widened and cuplike at the apex.	rbcL=Species in the genera Eulalia, Hemisorghum, Imperata, Lasiorhachis, Miscanthus, Phragmites, Pseudosorghum, Saccharum, or Sorghum; matK=Species in the genera Hemisorghum, Imperata, Miscanthus, Phragmites, Pseudosorghum, Saccharum, or Sorghum
Type 23	Taxon 1	Poaceae	Saccharum	Saccharum spontaneum	small, underdeveloped Saccharum spontaneum	n/a
Type 2	Taxon 2	Poaceae			mixed collection; no designation at rank lower than family	n/a
Type 2	Taxon 3	Cyperaceae	Scirpus	Scirpus cyperinus	Jennifer Reed identified	n/a
Type 4	Taxon 4	Asteraceae (based on image, which does not match voucher)			The image for Type 4 does not match the voucher received. The voucher is a single 1mm long, 0.25 mm wide cylander that is dark in color and surrounded by a light-colored membranous sheath. It is not clear if this is plant fruit/seed or an insect part, such as a pupa.	n/a
Type 13	Taxon 5	Typhaceae	Typha	Typha sp.	It looks like most of what is in the envelope could be parts of Typha. The image is without the awns and hairs, but Typha cannot be ruled out here as well.
Type 6	Taxon 5	Typhaceae	Typha	Typha sp.	seeds with appendages on both ends; from a single photograph; looks to be the same as Typha sp. from Type 7; Marsico identified from photograph 17 July 2019	n/a
Type 7	Taxon 5	Typhaceae	Typha	Typha sp.	Jennifer Reed originally identified as Tragopogon in the Asteraceae, but it was later confirmed by Travis Marsico and molecular ID (see next column) as Typha sp.	rbcL=Typha angustata, T. domingensis, T. latifolia, or T. orientalis; matK=T. angustifolia or T. latifolia
Type 8	Taxon 5	Typhaceae	Typha	Typha sp.	seed with appendages on both ends; from a single photograph; looks to be the same as Typha sp. from Type 7; Marsico identified from photograph 17 July 2019	n/a
Type 10	Taxon 6	Asteraceae	Tribe: Cichorieae		Jennifer Reed identified; no pappus obvious, three prominent veins on the flattened surface, tiny retrose barbs on the margins. Achene 3mm long x 1mm wide.	n/a
Type 11	Taxon 7	Asteraceae	Tribe: Astereae		Jennifer Reed identified as Erechtites hieraciifolius. This seems reasonable, but given the genetic work, it is more likely in the tribe Astereae; NOTE: the seed image from Slide 12 of the Seed type visual guide shows two different species. The top right image has an achene with 5 bristles inside a ring of smaller scales (likely in the genus Krigia). The bottom left image shows three achenes with…	rbcL=Species in the genera Aster, Conyza, or Erigeron; matK=Species in the genera Conyza or Erigeron
Type 12	Taxon 8	Poaceae	Subfamily: Arundinoideae; likely Phragmites, see molecular ID from Type 14		Travis Marsico identified; Type 12 and Type 14 are the same type	n/a
Type 14	Taxon 8	Poaceae	Subfamily: Arundinoideae; likely Phragmites, see molecular		Travis Marsico identified; Type 12 and Type 14 are the same type	rbcL=Phragmites australis or P. mauritianus; matK=P. australis, P. japonicus, or P. mauritianus
Type 14	Taxon 8	Poaceae	Subfamily: Arundinoideae; likely Phragmites		See molecular identification provided for Type 14 Shipment 1. Likely Phragmites	n/a
Type 29	Taxon 8	Poaceae	Subfamily: Arundinoideae; likely Phragmites		See molecular identification provided for Type 14 Shipment 1. Likely Phragmites. There are slight differences in the placement of the hairs higher up on the lemma body, but this specimen is a lot more intact than the one in the Type 14 (Shipment 2) packet. It is Marsico's determination that the differences arise from age/condition of the material, not different species.	n/a
Type 15	Taxon 9	unknown	unknown	unknown	a single yellow, paddle-shaped object. May not be a seed.	n/a
Type 15	Taxon 9	unknown	unknown	unknown	The image from Shipment 1 Type 15 is a match with the image and specimens here. Marsico now thinks this is a seed, but there is virtually no identifying feature. It is a light-colored, thin, paddle-shaped seed. This specimen packet is also contamininated with a single likely Asteraceae achene that matches Type 10 (Shipment 1).	n/a
Type 16	Taxon 10	Poaceae	Andropogon	Andropogon sp.	Travis Marsico identified	rbcL=Species in the genera Anadelphia, Andropogon, Anthaenantia, Elymandra, Eulalia, Exotheca, Hyparrhenia, Monocymbium, or Schizachyrium; matK=Species in the genus Andropogon
Type 16	Taxon 10	Poaceae	Andropogon	Andropogon sp.	Travis Marsico identified; this one is easy because there was so much material sent. There are two sterile pedicels in each floret covered in long hairs; there is a long awn on the lemma.	n/a
Type 17	Taxon 11(a)	Asteraceae	Tribe: Astereae, Cichorieae, or Eupatoreae		Travis Marsico identified as Asteraceae with a pappus of antrorsely barbed bristles and hairs on the body of of the achene; also this is a larger achene than in Types 10 and 11 (achene 3.25mm long), so this is definitely considered a unique species. NOTE: The images sent for Type 17 (Shipment 1) match the specimens and image for Type 17 (Shipment 2) with long plumose bristles on the pappus, but t…	n/a
Type 17	Taxon 11(b)	Asteraceae	Tribe: Astereae, Cichorieae, or Eupatoreae		The bristles are long plumose on achenes that are 2mm long and densly short antrorsely appressed strigose. There is no match from Type 17 (Shipment 1) with long plumose pappus bristles from the specimen sent, but this does match the photo provided.	n/a
Type 17A	Taxon 11(c)	Asteraceae			Achene 1.3mm long x 0.5mm wide, with a single vein on either side. The surface of the achene roughened with tiny pappillae. Non-plumose bristles.	n/a
Type 17A pic#24	Taxon 11(a)	Asteraceae	Tribe: Astereae, Cichorieae, or Eupatoreae		Achene 3.5mm long x 1.2mm wide; same a voucher sent for type 17 (Shipment 1).	n/a
Type 17A? pic#25	Taxon 11(d)	Asteraceae	Tribe: Astereae, Cichorieae, or Eupatoreae		Achenes 2mm long; barbed bristles on pappus, and antrorse barbs on body of achene.	n/a
Type 17B pic#26	Taxon 23	Asteraceae	Tribe: Astereae, Cichorieae, or Eupatoreae		This achene is dirty (covered in sand), but based on its size, hairs on the achene body and the small barbs on the bristles of the pappus, it is a match to Type 11 (Shipment 2)	n/a
Type 17B pic#28	Taxon 11(e)	Asteraceae	Tribe: Astereae, Cichorieae, or Eupatoreae		Achene 2-3mm long; light-colored antroresly barbed pappus bristles. Three deep veins per side, and overall blocky shape to achene.	n/a
Type 37	Taxon 11(a)	Asteraceae	Tribe: Astereae, Cichorieae, or Eupatoreae		Achene 3.5mm long x 1.2mm wide; same a voucher sent for type 17 (Shipment 1). The only possible difference is that there are no hairs on the body of the achene here (as there are for Type 17 (Shipment 1), but instead the body of the achene is covered in resin dots.	n/a
Type 20	Taxon 12	Poaceae			Lemma with long hairs along the margin and a long 4-5mm roughened awn from the apex of the lemma.	n/a
Type 20	Taxon 12	Poaceae			See information from Type 20 (Shipment 1)	n/a
Type 21	Taxon 13	unknown	unknown	unknown	Not much to use for species-level identification, but it looks like a bristle pappus and an angled achene, and yet, I am not convinced it is even Asteraceae because inside the bristle portion was a hard seed.	n/a
Type 24	Taxon 14	Asteraceae			Jennifer Reed identified as Sonchus sp., but Marsico disagrees; achene 0.5mm long with a smooth bristle pappus at the apex and a long central bristle with additional bristles originating from it	n/a
Type 25	Taxon 14	Asteraceae			part of a pappus from Type 24. No seed included in packet or image.	n/a
Type 27	Taxon 15	Poaceae			two florets of a tiny spikelet with ovate lemmas with no hairs and no awns. Cannot identify below family level.	n/a
Type 27	Taxon 15	Poaceae			This matches Type 27 (Shipment 1). There is very little in the voucher packet, but the images show a match to the voucher received from Type 27 (Shipment 1). These are very small (1mm long) lemmas, it seems.	n/a
Type 28	Taxon 16 (not unique, but a mixed collection)	Poaceae			This looks to be a mixed collection with representatives from image number 29 and 41 both represented in the same envelope. It is likely that one (image 29) is from the subfamily Arundinoideae and the other (image 41 is from the subfamily Panicoideae, Tribe: Andropogoneae	n/a
Type 30	Taxon 17	Unknown; could be Cyperaceae	unknown	unknown	These look to be tiny seeds or achenes that are about as thick as wide. They are 1.5mm long and 0.5mm wide and thick. Note there is a small indentation about 1/3-1/2 the length of the fruit/seed on one side as an area that looks like it was appressed (to a spikelet?). Also, there seem to be two stigmas.	n/a
Type 30?	Taxon 17	Unknown; could be Cyperaceae	unknown	unknown	Same as Type 30 (Shipment 2)	n/a
Type 39	Taxon 17	Unknown; could be Cyperaceae	unknown	unknown	These look to be tiny seeds or achenes that are about as thick as wide. They are 1.5mm long and 0.5mm wide and thick. Note there is a small indentation about 1/3-1/2 the length of the fruit/seed on one side as an area that looks like it was appressed (to a spikelet?). Also, there seem to be two stigmas.	n/a
Type 39 pic#45	Taxon 17	Unknown; could be Cyperaceae	unknown	unknown	These look to be tiny seeds or achenes that are about as thick as wide. They are 1.5mm long and 0.5mm wide and thick. Note there is a small indentation about 1/3-1/2 the length of the fruit/seed on one side as an area that looks like it was appressed (to a spikelet?). Also, there seem to be two stigmas.	n/a
Type 44	Taxon 17	Unknown; could be Cyperaceae			NOTE: The packet for Type 44 was empty, so this determination was made from the photos. Although there are slight differences, these look to be tiny seeds or achenes that are about as thick as wide. They are 1-1.5mm long and <0.5mm wide and thick. Note there is a small indentation about 1/3-1/2 the length of the fruit/seed on one side as an area that looks like it was appressed (to a spikelet?). …	n/a
Type 32	Taxon 18	Asteraceae			Pappus of non-plumose (smooth) bristles, though on most of the mature achenes, no pappus remains. These are 1mm long, squared achenes with intense longitudinal ribs on all sides.	n/a
Type 34	Taxon 19	unknown	unknown	unknown	Thin seed almost 5mm long and 1.5mm wide. There are no obvious features…similar to Type 15 (Shipment 2) but much larger.	n/a
Type 42	Taxon 20	unknown	unknown	unknown	Seed that is 7mm long x 5mm wide. This looks like a cucurbit seed (watermelon, for example) but it could represent a flattened achene in the Asteraceae. Definitely a new species to our list and the largest seed we have.	n/a
Type 43	Taxon 21	Asteraceae			Mixed collection? The larger and more intact looks to be an Asteraceae achene with no (remaining?) pappus and a central projection at the top of the achene. There is no other morphotype like this, so this is considered a unique species. The achene is 3mm long x 1.25mm wide and thick. There are no hairs on the body of the achene.	n/a
Type 47	Taxon 22	Cyperaceae			This is a fruit, and it is unique from the others. It is flattened, and is smooth and 3mm long and 1mm wide at the widest, and it widens on one side above the middle and finally tapers to a small beak.	n/a
Type 11	Taxon 23	Asteraceae	Tribe: Astereae, Cichorieae, or Eupatoreae		Type 11 from Shipment 1 has achenes much smaller than these. These achenes look like Type 9 Shipment 2 with more intact pappus, so Type 9 Shipment 2 is not considered a unique morphotype. This sample also has very similar features to Type 17 from Shipment 1, but Type 17 (Shipment 1) is substantially larger than these achenes. The achenes here are 1mm long.	n/a
Type 31	Taxon 23	Asteraceae	Tribe: Astereae, Cichorieae, or Eupatoreae		Same as Type 11 (Shipment 2). The achenes are darker in color than those from Type 11 (Shipment 2), but that is considered only a phenomenon of sorting. The dimensions and other features match.	n/a
Type 33	Taxon 23	Asteraceae	Tribe: Astereae, Cichorieae, or Eupatoreae		Achenes 1-1.5mm long, short antrorse hairs on body of achene…small antrorse roughened barbs on pappus bristles.	n/a
Type 33 pic#32	Taxon 23	Asteraceae	Tribe: Astereae, Cichorieae, or Eupatoreae		Achenes 1mm long, short antrorse hairs on body of achene…small antrorse roughened barbs on pappus bristles.	n/a
Type 36	Taxon 23	Asteraceae	Tribe: Astereae, Cichorieae, or Eupatoreae		Achenes 1-1.5mm long, short antrorse hairs on body of achene…small antrorse roughened barbs on pappus bristles.	n/a
Type 38 pic#10	Taxon 23	Asteraceae	Tribe: Astereae, Cichorieae, or Eupatoreae		Achenes 1-1.5mm long, short antrorse hairs on body of achene…small antrorse roughened barbs on pappus bristles.	n/a
Type 38 pic#11	Taxon 23	Asteraceae	Tribe: Astereae, Cichorieae, or Eupatoreae		Achenes 1-1.5mm long, short antrorse hairs on body of achene…small antrorse roughened barbs on pappus bristles.	n/a
Type 40	Taxon 23	Asteraceae	Tribe: Astereae, Cichorieae, or Eupatoreae		Achenes 1mm long, short antrorse hairs on body of achene…small antrorse roughened barbs on pappus bristles.	n/a
Type 9	Taxon 23	Asteraceae			This could be the same Type 9 as in the Type 9 photo from Shipment 1, but it is not the same as what was sent in the Type 9 (Shipment 1) envelope to STAR. This looks to be an achene with trichomes on the body and a bristle pappus. Cannot determine below family level.	n/a
Type 12	Taxon 24	Poaceae	Subfamily Arundinoideae in Tribe Arundineae or Molinieae	Likely Arundo donax	This morphotype has only hairs coming from the base of the lemma, whereas Type 12 and 14 from Shipment 1 and Type 14 from Shipment 2 has hairs along the side of the lemma. Also, there is no stipe at the base of the floret in this morphotype, but there is a stipe in the others. Body of lemma is up to 2mm long, awn is up to 2mm long, and basal hairs are up to 4mm long. Marsico identified as Arundo …	n/a
Type 45	Taxon 24	Poaceae	Subfamily Arundinoideae in Tribe Arundineae or Molinieae	Likely Arundo donax	This morphotype has only hairs coming from the base of the lemma, whereas Type 12 and 14 from Shipment 1 and Type 14 from Shipment 2 has hairs along the side of the lemma. Also, there is no stipe at the base of the floret in this morphotype, but there is a stipe in the others. Body of lemma is up to 2mm long, awn is up to 2mm long, and basal hairs are up to 4mm long. Marsico identified as Arundo …	n/a
Type 17B? Pic#27	Taxon 25	Brassicaceae?			This is really hard to tell. It is definitely not the same as any other Type 17 from either Shipment. It is definitely a plant part. It may not be a fruit or a seed, but it has a resemblance to a Brassicaceae silique. The "siliques" are 3-4mm long.	n/a
Type 38 pic#12	Taxon 26	Asteraceae	unknown	unknown	Body of achene, including a short beak 2mm long. Long appressed antrorse hairs on the body of the achene. The hairs on the achene and the short beak distinguish this from other Asteraceae encountered.	n/a
Type 9	Taxon 27	Poaceae			The image for Type 9 does not match what was sent in the envelope. The image looks like an Asteraceae achene, whereas in the envelope, it looks like two Poaceae grains with small hairs near the apex of the lemma.	n/a
Type 18	n/a	n/a	n/a	n/a	A really interesting set of plumose bristles all clustered together around a fruit in a single photo.	n/a
Type 19	n/a	n/a	n/a	n/a	Not a seed.	n/a
Type 1A	n/a	n/a	n/a	n/a	Four seeds from a single photo. The note on the top of the photo slide states, "(could just be 1)" indicating that there was confusion as to whether this was a unique species or more of Type 1.	n/a
Type 26	n/a	n/a	n/a	n/a	plant fragment included in packet and image…not a seed.	n/a
Type 3	n/a	n/a	n/a	n/a	only an oblong seed from a single photograph; not identifiable	n/a
Type 35	n/a	Poaceae			The contents of the envelope and images are only fragments (glumes?) of a grass floret. There is not much to go on here, but it could easily represent a part of a morphotype already identified. It is confirmed that the samples in image 7 and image 43, both represent the same species.	n/a
Type 41	n/a	Poaceae			This is a spikelet with two florets and two glumes. It is pretty degraded, and is not identifiable, but it is similar enough (with lemma hairs) to other species we have in the list, that it is not considered a unique species here.	n/a
Type 46	n/a	Asteraceae?			The packet was empty and contained no voucher. The image sows a 2mm long x ~1mm wide long antrorsely appressed hairy object. It is likely only a fragment of a fruit / seed, and with so little to use in the determination, this is not considered a unique morphotype.	n/a
Type 5	n/a	n/a	n/a	n/a	only an conical, wrinkled seed from a single photograph; not identifiable	n/a

## Sheet: Table S4
Table S4. Germination and survival data for all taxa subjected to these trials.
	Focal taxon				Focal taxon			Focal taxon		Focal taxon
Taxon number	1	2	3	4	5	6	7	8	9	10	11 (5 taxa grouped; a-e)	12	13	14	15	16 (not unique, but a mixed collection)	17	18	19	20	21	22	23	24	25	26	27
Plant family	Poaceae	Poaceae	Cyperaceae	Asteraceae	Typhaceae	Asteraceae	Asteraceae	Poaceae: Arundioideae	unidentifiable	Poaceae	Asteraceae	Poaceae	unidentifiable	Asteraceae	Poaceae	Poaceae	Cyperaceae	Asteraceae	unidentifiable	unidentifiable; possible Cucurbitaceae or Asteraceae	Asteraceae	Cyperaceae	Asteraceae	Poaceae	Brassicaceae	Asteraceae	Poaceae
Species name or lowest taxonomic identification	Saccharum spontaneum	no designation at rank lower than family	Scirpus cyperinus	no designation at rank lower than family	Typha sp(p).	Tribe: Cichorieae	Astereae tribe	Phragmites sp(p).	unknown	Andropogon sp(p).	Tribe: Astereae, Cichorieae, or Eupatoreae	unknown	unknown	unknown	unknown	unknown	unknown	No designation below family ID	unknown	unknown	unknown	unknown	Tribe: Astereae, Cichorieae, or Eupatoreae	Arundo donax	unknown	unknown	unknown
1 species or mix of species	1	mix	1	mix	mix	mix	mix	mix	1	1	mix	1	1	1	1	mix	1	1	1	1	mix	1	1	1	1	1	1
native status	NNIS	catch-all	native	catch-all	all options native except T. orientalis; some species have native and introduced origins in the US	From FNA: Genera in the tribe number ˜100; there are ˜1600 speices with nearly world-wide distritubtion; mostly Old World, mostly temperate latitudes; some species widely introduced.	Native and introduced species in this tribe	Phragmites has native and introduced origins in the US	unknown	likely native	multiple spp, questionable origin?	poaceae, questionable origin?	no species level id	no species level id	no species level id	mix of species, no specific origin	no species level id	no species level id	no species level id	no species level id	mixed of species, no specific origin	no species level id	no species level id	introduced; state level noxious in 46 states	no species level id	no species level id	no species level id
total seeds collected in Season 1 (2015-2016)	3945	8	143	443	10	14	258	635	4	64	13	0	0	0	0	0	0	0	0	0	0	0	0	0	n/a	n/a	n/a
total seeds collected in Season 2 (2016-2017)	2053	11	9	1180	38	23	455	1001	7	171	31	5	1	51	21	7	70	363	1	4	2	3	grouped with Taxon 7 for counts	grouped with Taxon 8 for counts	grouped with Taxon 11 for counts	grouped with Taxon 7 for counts
average seeds per container Season 1 (2015-2016)	11.9184	0.0241692	0.43465	1.33837	0.0302115	0.0422961	0.779456	1.91843	0.0120846	0.193353	0.0392749	0	0	0	0	0	0	0	0	0	0	0	n/a	n/a	n/a	n/a	n/a
average seeds per container Season 2 (2016-2017)	6.97872	0.0416667	0.026738	4.39984	0.13291	0.0834447	1.70143	3.46078	0.0154857	0.647727	0.117424	0.0152629	0.000111408	0.0840822	0.0795455	0.0228387	0.265152	1.375	0.00378788	0.0151515	0.00757576	0.0113636	n/a	n/a	n/a	n/a	n/a
Number of seeds in germination trial (Season 2=2016-2017)	1690	14	5	4	923		349	697		170	2			25		2		364
Number of seedlings (Season 2=2016-2017)	160	4	2	1	164		34	180		63	0			0		0		127
Germination rate (%) (Season 2=2016-2017)	9.46746	28.5714	40	25	17.7681		9.74212	25.825		37.0588	0			0		0		34.8901
Number of transplants into 4" pot (Season 2=2016-2017)	75	0	0	0	149		0	160		39								6
Survival rate (% survived transplantation) (Season 2=2016-2017)	46.875	0	0	0	90.8537		0	88.8889		61.9048								4.72441

## Sheet: Table S5
Table S5. Annotated data of the occurrence of Saccharum spontaneum in the USA, derived from imaged herbarium specimen data found on the Symbiota platform through the SERNEC Portal (www.sernecportal.org).
Collection	county	Status	id	institutionCode	collectionCode	ownerInstitutionCode	basisOfRecord	occurrenceID	catalogNumber	otherCatalogNumbers	kingdom	phylum	class	order	family	scientificName	taxonID	scientificNameAuthorship	genus	specificEpithet	taxonRank	infraspecificEpithet	identifiedBy	dateIdentified	identificationReferences	identificationRemarks	taxonRemarks	identificationQualifier	typeStatus	recordedBy	associatedCollectors	recordNumber	eventDate	year	month	day	startDayOfYear	endDayOfYear	verbatimEventDate	occurrenceRemarks	habitat	substrate	verbatimAttributes	fieldNumber	informationWithheld	dataGeneralizations	dynamicProperties	associatedTaxa	reproductiveCondition
3	Alachua	Cultivated	21768740	FLAS		FLAS	PreservedSpecimen	941ae0c0-6473-4371-8407-7921c6ad1bd6	263840		Plantae	Magnoliophyta		Poales	Poaceae	Saccharum spontaneum	99508	L.	Saccharum	spontaneum						[Orig. id.:] Saccharum spontaneum L.				Ronald Lange		1830	2013-12-03	2013	12	3	337		2013-12-03	[Label note:] Additional material: digital images. --[DNA ann.:] Voucher for plant DNA banking and BarFF (Barcoding the Flora of Florida) by J. Richard Abbott, Kurt M. Neubig, W. Mark Whitten, Norris H. Williams & Kent D. Perkins. 2014.					location information not given for endangered species				fruiting
3	Alachua	Cultivated	21768741	FLAS		FLAS	PreservedSpecimen	bc231035-68a9-4eef-8a05-d69007c183a3	263841		Plantae	Magnoliophyta		Poales	Poaceae	Saccharum spontaneum	99508	L.	Saccharum	spontaneum						[Orig. id.:] Saccharum spontaneum L.				Ronald Lange		1830	2013-12-03	2013	12	3	337		2013-12-03	[Label note:] Additional material: digital images. --[DNA ann.:] Voucher for plant DNA banking and BarFF (Barcoding the Flora of Florida) by J. Richard Abbott, Kurt M. Neubig, W. Mark Whitten, Norris H. Williams & Kent D. Perkins. 2014.					location information not given for endangered species				fruiting
3	Alachua	Cultivated	21768742	FLAS		FLAS	PreservedSpecimen	fb312263-6326-4c74-ba39-f7c6ba9b2fcf	263842		Plantae	Magnoliophyta		Poales	Poaceae	Saccharum spontaneum	99508	L.	Saccharum	spontaneum						[Orig. id.:] Saccharum spontaneum L.				Ronald Lange		1830	2013-12-03	2013	12	3	337		2013-12-03	[Label note:] Additional material: digital images. --[DNA ann.:] Voucher for plant DNA banking and BarFF (Barcoding the Flora of Florida) by J. Richard Abbott, Kurt M. Neubig, W. Mark Whitten, Norris H. Williams & Kent D. Perkins. 2014.					location information not given for endangered species				fruiting
4	Alachua	Cultivated	16162529	FLAS			PreservedSpecimen	A4A3F04F-5BBF-41B2-9349-20B3C60FED1D	42763		Plantae	Magnoliophyta		Poales	Poaceae	Saccharum spontaneum	99508	L.	Saccharum	spontaneum
6	Collier Co.	Cultivated/Naturalizing	19274405	USF	Herb		PreservedSpecimen	9BC582D8-F72B-429D-B49F-991B6B69B1DE	248670		Plantae	Magnoliophyta		Poales	Poaceae	Saccharum spontaneum	99508	L.	Saccharum	spontaneum			J. M. Kunzer	2009-04-08						S. W. Woodmansee, E. Fleites		1765	2005-10-05	2005	10	5	278		2005-10-05		Cultivated and spreading in the grounds of the bunkhouse leased by The Conservancy of Southwest Florida.						{"habit":"Plants up tp 4 m tall."}		Fertile
6	Collier Co.	Cultivated/Naturalizing	19274406	USF	Herb		PreservedSpecimen	5252A2E6-78FA-4B8A-AAC2-799EA2E5E46F	248669		Plantae	Magnoliophyta		Poales	Poaceae	Saccharum spontaneum	99508	L.	Saccharum	spontaneum			J. M. Kunzer	2009-04-08						S. W. Woodmansee, E. Fleites		1765	2005-10-05	2005	10	5	278		2005-10-05		Cultivated and spreading in the grounds of the bunkhouse leased by The Conservancy of Southwest Florida.						{"habit":"Plants up tp 4 m tall."}
2	Glades	Cultivated	18881583	FLAS		FLAS	PreservedSpecimen	c2b6e31e-dd75-402e-9d2e-3de8d09a16eb	261368		Plantae	Magnoliophyta		Poales	Poaceae	Saccharum spontaneum	99508	L.	Saccharum	spontaneum						[Orig. id.:] Saccharum spontaneum L. [Det.:] Patti Anderson				Mark R. Terrell			2014-10-28	2014	10	28	301		2014-10-28	[Collr. related note] Collector reads: "Mark R. Terrell (Division of Plant Industry District Inspector)"					location information not given for endangered species				flowering
2	Glades	Cultivated	18881584	FLAS		FLAS	PreservedSpecimen	e5a647bd-32bc-4941-bd4c-652918b14d10	261369		Plantae	Magnoliophyta		Poales	Poaceae	Saccharum spontaneum	99508	L.	Saccharum	spontaneum						[Orig. id.:] Saccharum spontaneum L. [Det.:] Patti Anderson				Mark R. Terrell			2014-10-28	2014	10	28	301		2014-10-28	[Collr. related note] Collector reads: "Mark R. Terrell (Division of Plant Industry District Inspector)"					location information not given for endangered species				flowering
2	Glades	Cultivated	18881585	FLAS		FLAS	PreservedSpecimen	1cdd04fa-fa9a-4fac-9e3f-fd9fe2cc4563	261370		Plantae	Magnoliophyta		Poales	Poaceae	Saccharum spontaneum	99508	L.	Saccharum	spontaneum						[Orig. id.:] Saccharum spontaneum L. [Det.:] Patti Anderson				Mark R. Terrell			2014-10-28	2014	10	28	301		2014-10-28	[Collr. related note] Collector reads: "Mark R. Terrell (Division of Plant Industry District Inspector)"					location information not given for endangered species				flowering
11	Glades	Cultivated/Naturalizing	21860148	PIHG			PreservedSpecimen	3412f1b2-c73f-4649-aa79-b7fb290524af	11943		Plantae	Magnoliophyta		Poales	Poaceae	Saccharum spontaneum	99508	L.	Saccharum	spontaneum										Mark R. Terrell			2014-10-28	2014	10	28	301		2014-10-28	Date accessioned: 07/20/15
11	Glades	Cultivated/Naturalizing	21860149	PIHG			PreservedSpecimen	08d79dc0-8812-4dd9-ae63-f6b7102cbb5b	11944		Plantae	Magnoliophyta		Poales	Poaceae	Saccharum spontaneum	99508	L.	Saccharum	spontaneum										Mark R. Terrell			2014-10-28	2014	10	28	301		2014-10-28	Date accessioned: 07/20/15
1	Martin	Wild/Naturalized	16063279	FLAS		FLAS	PreservedSpecimen	947d7cde-6962-430a-ad3e-c0b735006b04	222781		Plantae	Magnoliophyta		Poales	Poaceae	Saccharum spontaneum	99508	L.	Saccharum	spontaneum						[Orig. id.:] Saccharum spontaneum L. [Det.:] S.B. Davis				John Alleyne			2007-10-06	2007	10	6	279		2007-10-06	[Label note:] Received for plant id from John Alleyne, Martin County Extension Service.					location information not given for endangered species				flowering
1	Martin	Wild/Naturalized	16063280	FLAS		FLAS	PreservedSpecimen	40b80949-4c32-4b7e-8df1-e7c930219766	222782		Plantae	Magnoliophyta		Poales	Poaceae	Saccharum spontaneum	99508	L.	Saccharum	spontaneum						[Orig. id.:] Saccharum spontaneum L. [Det.:] S.B. Davis				John Alleyne			2007-10-06	2007	10	6	279		2007-10-06	[Label note:] Received for plant id from John Alleyne, Martin County Extension Service.					location information not given for endangered species				flowering
1	Martin	Wild/Naturalized	16063281	FLAS		FLAS	PreservedSpecimen	429f1133-e973-4e58-a9e7-1d06cc088b94	222783		Plantae	Magnoliophyta		Poales	Poaceae	Saccharum spontaneum	99508	L.	Saccharum	spontaneum						[Orig. id.:] Saccharum spontaneum L. [Det.:] S.B. Davis				John Alleyne			2007-10-06	2007	10	6	279		2007-10-06	[Label note:] Received for plant id from John Alleyne, Martin County Extension Service.					location information not given for endangered species				flowering
9	Martin Co.	Wild/Naturalized	19395515	USF	Herb		PreservedSpecimen	2381A611-606D-4898-B0DE-08413DCAD878	294651		Plantae	Magnoliophyta		Poales	Poaceae	Saccharum spontaneum	99508	L.	Saccharum	spontaneum										C. Mason		s.n.	2016-09-01	2016	9	1	245		2016-09-01		Marsh.						{"habit":"1 clump seen."}		Fertile
8	Miami-Dade Co.	Wild/Naturalized	19378756	USF	Herb		PreservedSpecimen	EDD2639B-C5B4-48DD-84A6-932877151CD3	288720		Plantae	Magnoliophyta		Poales	Poaceae	Saccharum spontaneum	99508	L.	Saccharum	spontaneum										C. Mason		s.n.	2015-10-22	2015	10	22	295		2015-10-22		Sawgrass [Cladium] marsh.						{"habit":"10 clumps seen."}		Fertile
5	Palm Beach Co.	Wild/Naturalized	19274404	USF	Herb		PreservedSpecimen	55165F38-FC5A-449A-9B34-42E24EB12AC2	247921		Plantae	Magnoliophyta		Poales	Poaceae	Saccharum spontaneum	99508	L.	Saccharum	spontaneum										M. Bodle		s.n.	2009-01-23	2009	1	23	23		2009-01-23		Lake Okeechobee shoreline; mixed with Panicum maximum.								Fertile
10	St. Lucie	Wild/Naturalized	21857601	PIHG			PreservedSpecimen	387e93f5-98e3-434d-bacf-a1afedc001a1	9395		Plantae	Magnoliophyta		Poales	Poaceae	Saccharum spontaneum	99508	L.	Saccharum	spontaneum										Kenneth L. Hibbard			2006-10-10	2006	10	10	283		2006-10-10
10	St. Lucie	Wild/Naturalized	21857602	PIHG			PreservedSpecimen	7f28221c-4fca-40fe-b2fa-179d118b9647	9396		Plantae	Magnoliophyta		Poales	Poaceae	Saccharum spontaneum	99508	L.	Saccharum	spontaneum										Kenneth L. Hibbard			2006-10-10	2006	10	10	283		2006-10-10
7	St. Lucie Co.	Wild/Naturalized	19345910	USF	Herb		PreservedSpecimen	D461C5CE-BC83-41D7-8B88-ACFC61C9F051	277398		Plantae	Magnoliophyta		Poales	Poaceae	Saccharum spontaneum	99508	L.	Saccharum	spontaneum										W. A. Overholt		s.n.	2014-11-17	2014	11	17	321		2014-11-17		Along an irrigation ditch.						{"habit":"Small patch."}		Fertile
[truncated: 38 more columns]
